# Supplementary material for: Determination of optimum irrigation strategies and effect of drip irrigation system on growth and water use efficiency of pear jujube in Loess Hilly region of northern Shaanxi
Source: PLoS One. 2019 Aug 29;14(8):e0221925. doi: 10.1371/journal.pone.0221925 (PMC6715211; doi:10.1371/journal.pone.0221925)
Supplement: S1 Table — (XLSX) [file pone.0221925.s001.xlsx]

## Sheet: Sheet1
select the same length at first
2009		0601					average	0604					average	0607					average	0610					average	0615					average	0626					average
DP-1	5	6.55	6.59	6.64	6.57	6.56	6.582	8.7	8.75	8.73	8.76	8.77	8.742	11.73	11.77	11.79	11.8	11.75	11.768	14.37	14.35	14.33	14.38	14.35	14.356	15.83	15.85	15.77	15.78	15.79	15.804	16.85	16.83	16.78	16.79	16.79	16.808
DP-2	5	6.33	6.48	6.47	6.45	6.46	6.438	8.42	8.43	8.49	8.47	8.5	8.462	11.15	11.22	11.21	11.17	11.21	11.192	14.38	14.34	14.35	14.37	14.37	14.362	16.2	16.22	16.26	16.25	16.22	16.23	17.69	17.64	17.62	17.7	17.69	17.668
DP-3	5	6.66	6.78	6.77	6.71	6.728	6.7296	7.84	7.89	7.85	7.91	7.92	7.882	10.31	10.35	10.36	10.3	10.35	10.334	14.66	14.62	14.69	14.61	14.66	14.648	17.66	17.68	17.69	17.64	17.69	17.672	19.35	19.37	19.44	19.43	19.41	19.4
DP-4	5	6.55	6.54	6.63	6.61	6.56	6.578	8.28	8.33	8.27	8.35	8.33	8.312	10.88	10.91	10.92	10.87	10.91	10.898	13.75	13.76	13.79	13.8	13.81	13.782	15.76	15.79	15.83	15.81	15.8	15.798	16.78	16.84	16.76	16.85	16.83	16.812
DP-5	5	6.39	6.47	6.43	6.48	6.42	6.438	8.27	8.32	8.29	8.34	8.33	8.31	11.01	11.09	11.04	11.02	11.07	11.046	14.09	14.04	14.05	14.08	14.09	14.07	15.84	15.83	15.81	15.77	15.74	15.798	17.13	17.17	17.06	17.05	17.08	17.098
C	5	6.41	6.46	6.42	6.47	6.45	6.442	7.42	7.47	7.46	7.44	7.47	7.452	9.21	9.17	9.16	9.22	9.15	9.182	11.88	11.86	11.95	11.94	11.93	11.912	13.54	13.52	13.47	13.49	13.49	13.502	14.62	14.6	14.68	14.67	14.66	14.646
2010
DP-1	5	6.3	6.35	6.37	6.36	6.32	6.34	8.55	8.59	8.58	8.54	8.59	8.57	11.88	11.82	11.81	11.85	11.86	11.844	14.25	14.18	14.26	14.2	14.23	14.224	15.68	15.65	15.75	15.74	15.73	15.71	17.01	17	17.09	17.07	17.06	17.046
DP-2	5	6.45	6.53	6.48	6.51	6.48	6.49	8.26	8.3	8.26	8.28	8.26	8.272	11.24	11.22	11.27	11.26	11.24	11.246	14.64	14.69	14.65	14.68	14.68	14.668	16.11	16.19	16.2	16.18	16.14	16.164	17.76	17.75	17.83	17.82	17.77	17.786
DP-3	5	6.44	6.52	6.5	6.5	6.49	6.49	7.95	7.96	8.03	8.01	7.96	7.982	10.39	10.33	10.38	10.35	10.34	10.358	15.28	15.23	15.27	15.25	15.28	15.262	18.11	18.05	18.07	18.12	18.11	18.092	19.84	19.87	19.9	19.89	19.89	19.878
DP-4	5	6.61	6.63	6.67	6.66	6.63	6.64	8.58	8.53	8.59	8.6	8.56	8.572	11.25	11.26	11.24	11.26	11.23	11.248	14.33	14.38	14.4	14.39	14.3719	14.3744	16.27	16.28	16.33	16.35	16.3058	16.3072	17.61	17.69	17.6	17.67	17.65	17.644
DP-5	5	6.31	6.37	6.33	6.36	6.35	6.344	8.39	8.4	8.45	8.41	8.44	8.418	11.27	11.22	11.23	11.29	11.26	11.254	14.69	14.68	14.66	14.62	14.68	14.666	16.19	16.14	16.13	16.17	16.19	16.164	17.38	17.39	17.32	17.31	17.34	17.348
C	5	6.3	6.33	6.4	6.31	6.35	6.338	7.5	7.57	7.55	7.51	7.52893	7.53179	8.98	9.05	8.96	9.04	9.05	9.016	11.52	11.51	11.58	11.57	11.56	11.548	13.19	13.2	13.22	13.14	13.16	13.182	14.32	14.38	14.4	14.39	14.38	14.374
2011
DP-1	5	6.26	6.32	6.29	6.33	6.27	6.294	8.88	8.85	8.84	8.88	8.84	8.858	12.33	12.38	12.36	12.31	12.37	12.35	15.14	15.08	15.13	15.07	15.09	15.102	17.14	17.17	17.12	17.08	17.1	17.122	18.45	18.4	18.38	18.44	18.37	18.408
DP-2	5	6.27	6.31	6.33	6.3	6.25	6.292	8.45	8.47	8.52	8.51	8.51	8.492	11.58	11.64	11.63	11.59	11.62	11.612	15.88	15.81	15.8715	15.82	15.83	15.8423	18.45	18.44	18.38	18.37	18.42	18.412	20.09	20.01	20.07	20.1	20.04	20.062
DP-3	5	6.44	6.49	6.47	6.46	6.48	6.468	8.17	8.1	8.08	8.11	8.13	8.118	10.64	10.73	10.66	10.72	10.71	10.692	15.99	16.03	16.07	16	16.01	16.02	19.48	19.46	19.56	19.52	19.52	19.508	21.55	21.57	21.57	21.48	21.49	21.532
DP-4	5	6.25	6.27	6.33	6.33	6.28	6.292	8.46	8.51	8.48	8.52	8.47	8.488	11.55	11.58	11.64	11.61	11.65	11.606	14.93	14.89	14.88	14.94	14.95	14.918	17.64	17.69	17.65	17.68	17.68	17.668	19.18	19.16	19.1	19.09	19.17	19.14
DP-5	5	6.44	6.49	6.5	6.48	6.45	6.472	8.66	8.64	8.69	8.7	8.66	8.67	11.86	11.77	11.79	11.81	11.78	11.802	15.43	15.49	15.45	15.5	15.48	15.47	18.08	18.06	18.02	18.05	18.01	18.044	19.56	19.5	19.47	19.49	19.52	19.508
C	5	6.27	6.24	6.32	6.34	6.27	6.288	7.79	7.77	7.73	7.74	7.75	7.756	9.95	9.91	9.99	10	9.97	9.964	12.38	12.33	12.36	12.34	12.33	12.348	14.14	14.17	14.16	14.19	14.22	14.176	15.88	15.8	15.83	15.82	15.86	15.838
2012
DP-1	5	6.63	6.62	6.67	6.66	6.68	6.652	9.44	9.47	9.47	9.49	9.45	9.464	12.91	12.94	12.88	12.95	12.96	12.928	15.94	15.93	15.88	15.86	15.88	15.898	17.19	17.21	17.18	17.26	17.24	17.216	18.32	18.34	18.4	18.42	18.43	18.382
DP-2	5	6.44	6.47	6.51	6.52	6.5	6.488	8.94	8.99	8.97	8.96	8.95	8.962	11.73	11.74	11.79	11.81	11.79	11.772	15.59	15.52	15.58	15.61	15.54	15.568	17.68	17.65	17.73	17.78	17.74	17.716	19.32	19.4	19.42	19.35	19.34	19.366
DP-3	5	6.455	6.46	6.52	6.52	6.51	6.493	8.11	8.15	8.13	8.16	8.13	8.136	10.89	10.97	10.93	10.92	10.97	10.936	16.77	16.73	16.7	16.68	16.73	16.722	20.06	20.04	20.05	20	20.01	20.032	21.88	21.8	21.79	21.86	21.85	21.836
DP-4	5	6.43	6.47	6.5	6.53	6.5	6.486	8.65	8.68	8.61	8.62	8.61	8.634	11.63	11.66	11.57	11.55	11.64	11.61	14.78	14.71	14.75	14.76	14.72	14.744	17.19	17.18	17.23	17.26	17.24	17.22	18.68	18.73	18.72	18.7	18.73	18.712
DP-5	5	6.47	6.46	6.51	6.49	6.5	6.486	8.61	8.6	8.66	8.65	8.64	8.632	11.24	11.29	11.2	11.36	11.3	11.278	14.73	14.76	14.75	14.78	14.7	14.744	16.88	16.85	16.93	16.9	16.88	16.888	18.84	18.86	18.67	18.64	18.55	18.712
C	5	6.13	6.19	6.14	6.18	6.14	6.156	7.49	7.44	7.47	7.5	7.51	7.482	9.58	9.65	9.63	9.59	9.64	9.618	11.99	11.97	11.91	11.9	11.92	11.938	13.57	13.55	13.59	13.64	13.61	13.592	14.83	14.99	14.96	14.83	14.93	14.908
