# Supplementary material for: Determination of optimum irrigation strategies and effect of drip irrigation system on growth and water use efficiency of pear jujube in Loess Hilly region of northern Shaanxi
Source: PLoS One. 2019 Aug 29;14(8):e0221925. doi: 10.1371/journal.pone.0221925 (PMC6715211; doi:10.1371/journal.pone.0221925)
Supplement: S2 Table — (XLSX) [file pone.0221925.s002.xlsx]

## Sheet: Sheet1
2009	2016-05-19	2016-05-26	2016-06-08	2016-06-15	2016-06-28	2016-07-05	2016-07-18	2016-07-22	2016-08-07	2016-08-17	2016-08-27	2016-08-29	2016-09-16	2016-09-26
DP-1	7.09091	12.0909	6.18182	8.90909	6.29545	8.34091	5.95455	10.2727	5.04545	10.1591	8.56818	8.45455	7.09091	6.06818
DP-2	6.75	12.5455	6.52273	9.47727	6.97727	8.68182	6.29545	11.4091	5.61364	11.4091	10.2727	9.81818	8.68182	6.86364
DP-3	6.97727	12.8864	6.75	9.81818	6.97727	9.36364	6.86364	11.6364	6.29545	12.2045	10.7273	10.8409	9.59091	8
DP-4	6.97727	12.4318	6.29545	9.13636	6.86364	9.13636	6.63636	5.84091	5.27273	10.6136	8.79545	8.68182	7.31818	5.84091
DP-5	6.86364	12.3182	6.40909	9.36364	6.97727	6.75	5.72727	5.04545	4.13636	9.25	7.77273	7.88636	6.29545	5.27273
C	6.97727	5.95455	4.36364	4.02273	4.25	4.36364	3.90909	3.90909	3.56818	7.20455	6.97727	6.97727	5.38636	4.13636
2010	2016-05-19	2016-05-26	2016-06-08	2016-06-15	2016-06-28	2016-07-05	2016-07-18	2016-07-22	2016-08-07	2016-08-17	2016-08-27	2016-08-29	2016-09-16	2016-09-26
DP-1	7.68769	12.4888	6.64711	9.21106	6.72739	8.61897	6.80691	10.8305	5.3201	11.3495	9.20616	9.31508	7.71784	6.58417
DP-2	7.57425	12.8246	7.0956	10.3312	7.39899	9.29058	6.58455	11.5021	5.99171	12.245	10.6613	10.4337	8.83794	7.25578
DP-3	7.46307	13.832	6.7598	10.8901	7.7348	9.62638	7.25465	11.8379	6.77601	13.1397	11.3322	11.4403	9.73266	8.70942
DP-4	7.46382	13.1604	6.53593	9.43568	7.06319	8.84284	7.03078	6.12927	4.64925	11.2368	9.20616	9.0897	7.60666	6.24761
DP-5	7.575	13.4962	6.87173	9.77073	7.17513	9.17864	6.02412	5.34497	4.42538	10.2294	8.53455	8.64271	6.82387	5.68794
C	7.57575	6.22123	4.63304	4.95754	4.71256	4.81319	4.0093	4.00327	3.75302	8.21457	7.4152	7.41143	5.92839	4.56859
2011	2016-05-19	2016-05-26	2016-06-08	2016-06-15	2016-06-28	2016-07-05	2016-07-18	2016-07-22	2016-08-07	2016-08-17	2016-08-27	2016-08-29	2016-09-16	2016-09-26
DP-1	8.50781	13.1953	7.33594	11.4375	7.45312	8.97656	6.86719	12.0234	6.39844	12.7266	10.15	10.1484	8.625	7.80469
DP-2	8.625	14.7188	8.97656	12.375	9.09375	10.9688	7.33594	14.0156	7.6875	14.9531	11.9062	11.3203	10.1484	8.50781
DP-3	8.27344	15.5391	9.79688	13.1953	10.1484	12.375	9.09375	14.9531	9.44531	16.7109	12.375	12.7266	11.3203	10.2656
DP-4	8.39062	14.7188	9.44531	12.2578	9.44531	11.5547	7.6875	7.33594	6.16406	13.0781	10.1484	10.0312	8.97656	7.45312
DP-5	8.39062	14.4844	9.21094	12.0234	9.09375	7.45312	7.10156	6.63281	5.69531	12.375	8.97656	9.21094	8.27344	6.51562
C	8.27344	7.21875	5.46094	4.64062	5.34375	5.8125	4.99219	5.34375	5.10938	10.5	8.27344	8.39062	7.21875	5.57812
2012	2016-05-19	2016-05-26	2016-06-08	2016-06-15	2016-06-28	2016-07-05	2016-07-18	2016-07-22	2016-08-07	2016-08-17	2016-08-27	2016-08-29	2016-09-16	2016-09-26
DP-1	8.875	13.875	8	11.375	8.125	9.75	8.125	14.5	7.625	14.75	12	12.25	10	9.375
DP-2	8.625	16.625	13.125	15.5	11.5	14.25	8.875	17	9.25	17	14.5	13.125	11.875	10.25
DP-3	8.75	17.25	14	17.375	13.375	16.375	11.375	17.125	12.75	17.375	15.875	16	12.5	11.875
DP-4	8.875	16	12.875	16	11.125	13.875	9.5	8.75	7.125	14.75	12.25	12.375	10	8.625
DP-5	8.75	16.375	12.875	15.75	11.375	8	7	8	6.95	12.875	10.875	10.875	10.125	8.125
C	8.25	7.625	6.375	6.375	6.5	6.875	6	7.5	6.75	13.5	9.375	9.125	9	7
